# Supplementary material for: Hydrogen Bonds Stabilize Chloroselenite Anions: Crystal Structure of a New Salt and Donor-Acceptor Bonding to SeO2
Source: Molecules. 2023 Nov 8;28(22):7489. doi: 10.3390/molecules28227489 (PMC10673179; doi:10.3390/molecules28227489)
Supplement: Supplementary file 1 [file molecules-28-07489-s001.zip]

Archive with 3 entries (3 files):
- 2_TolAmSeO2C_let0507b.cif
- 2_Tolylamidinium_ClSeO2_cifreport.pdf
- Supplementary Report for the Paper R1.pdf
